# Supplementary material for: Effects of Training Status and Exercise Mode on Global Gene Expression in Skeletal Muscle
Source: Int J Mol Sci. 2021 Nov 22;22(22):12578. doi: 10.3390/ijms222212578 (PMC8674764; doi:10.3390/ijms222212578)
Supplement: Supplementary file 1 [file ijms-22-12578-s001.zip]

Archive with 3 entries (3 files):
- Supplemental 2_IJMS.pdf
- Supplemental 3_IJMS.pdf
- Supplemental S1.xlsx
